# Supplementary material for: Sex-Specific Mediation Effects of Workplace Bullying on Associations between Employees’ Weight Status and Psychological Health Impairments
Source: Nutrients. 2021 Oct 29;13(11):3867. doi: 10.3390/nu13113867 (PMC8625383; doi:10.3390/nu13113867)
Supplement: Supplementary file 1 [file nutrients-13-03867-s001.zip]

Archive with 1 entries (1 files):
- nutrients-1420799-supplementary.pdf
